# Supplementary material for: Repetition velocity as a measure of loading intensity in the free weight and Smith machine Bulgarian split squat
Source: PeerJ. 2023 Aug 15;11:e15863. doi: 10.7717/peerj.15863 (PMC10437032; doi:10.7717/peerj.15863)
Supplement: Supplemental Information 1 [file peerj-11-15863-s001.xlsx]

## Sheet: Sheet2
Bulgarian split squat in a Smith machine							Bulgarian split squat in free weights
Left limb			Right limb				Left limb			Right limb
Name	Velocity	%1RM	Name	Velocity	%1RM		Name	Velocity	%1RM	Name	Velocity	%1RM
SGW	0.68	47.0588	SGW	0.65	50		LZ	23.5294	0.83	LZ	23.5294	0.86
SGW	0.54	70.5882	SGW	0.5	75		LZ	47.0588	0.66	LZ	47.0588	0.7
SGW	0.34	82.3529	SGW	0.28	87.5		LZ	58.8235	0.67	LZ	58.8235	0.69
SGW	0.28	94.1176	SGW	0.3	100		LZ	70.5882	0.6	LZ	70.5882	0.54
SGW	0.21	100	GZ	0.78	47.0588		LZ	82.3529	0.38	LZ	82.3529	0.44
GZ	0.82	50	GZ	0.62	70.5882		LZ	94.1176	0.27	LZ	94.1176	0.33
GZ	0.61	75	GZ	0.51	82.3529		LZ	100	0.27	LZ	100	0.28
GZ	0.36	87.5	GZ	0.4	94.1176		XYH	23.5294	0.95	XYH	23.5294	1.02
GZ	0.41	100	GZ	0.32	100		XYH	47.0588	0.8	XYH	47.0588	0.72
HMY	0.75	37.5	HMY	0.7	37.5		XYH	58.8235	0.73	XYH	58.8235	0.8
HMY	0.59	50	HMY	0.61	50		XYH	70.5882	0.58	XYH	70.5882	0.59
HMY	0.23	75	HMY	0.39	75		XYH	82.3529	0.48	XYH	82.3529	0.61
HMY	0.26	87.5	HMY	0.34	87.5		XYH	94.1176	0.5	XYH	94.1176	0.45
HMY	0.2	100	HMY	0.23	100		XYH	100	0.33	XYH	100	0.38
ZXX	0.81	37.5	ZXX	0.78	37.5		ZCJ	28.5714	0.68	ZCJ	28.5714	0.7
ZXX	0.67	50	ZXX	0.68	50		ZCJ	57.1429	0.54	ZCJ	57.1429	0.46
ZXX	0.35	75	ZXX	0.39	75		ZCJ	71.4286	0.48	ZCJ	71.4286	0.48
ZXX	0.23	87.5	ZXX	0.2	87.5		ZCJ	85.7143	0.29	ZCJ	85.7143	0.25
ZXX	0.18	100	ZXX	0.24	100		ZCJ	100	0.19	ZCJ	100	0.38
WX	0.65	37.5	WX	0.65	37.5		WL	28.5714	0.67	WL	26.6667	0.73
WX	0.64	50	WX	0.6	50		WL	57.1429	0.57	WL	53.3333	0.56
WX	0.47	75	WX	0.44	75		WL	71.4286	0.53	WL	66.6667	0.51
WX	0.32	87.5	WX	0.37	87.5		WL	85.7143	0.37	WL	80	0.45
WX	0.29	100	WX	0.23	100		WL	100	0.23	WL	93.3333	0.27
TJX	0.65	57.1429	TJX	0.58	57.1429		SR	20	0.76	WL	100	0.21
TJX	0.47	85.7143	TJX	0.48	85.7143		SR	40	0.57	SR	20	0.62
TJX	0.37	100	TJX	0.36	100		SR	50	0.58	SR	40	0.61
LGF	0.8	36.3636	LGF	0.8	36.3636		SR	60	0.47	SR	50	0.55
LGF	0.65	54.5455	LGF	0.64	54.5455		SR	70	0.45	SR	60	0.49
LGF	0.61	63.6364	LGF	0.52	63.6364		SR	75	0.6	SR	70	0.47
LGF	0.53	72.7273	LGF	0.48	72.7273		SR	80	0.39	SR	75	0.34
LGF	0.42	90.9091	LGF	0.37	90.9091		SR	90	0.42	SR	80	0.345
LGF	0.27	100	LGF	0.29	100		SR	100	0.2	SR	90	0.24
HW	0.9	40	HW	0.94	40		CZL	36.3636	0.8	SR	100	0.19
HW	0.83	60	HW	0.76	60		CZL	45.4545	0.72	CZL	36.3636	0.79
HW	0.7	70	HW	0.68	70		CZL	54.5455	0.66	CZL	45.4545	0.71
HW	0.51	80	HW	0.49	80		CZL	63.6364	0.62	CZL	54.5455	0.66
HW	0.28	100	HW	0.27	100		CZL	72.7273	0.57	CZL	63.6364	0.6
HHH	0.74	47.0588	HHH	0.72	50		CZL	81.8182	0.42	CZL	72.7273	0.55
HHH	0.51	70.5882	HHH	0.59	75		CZL	90.9091	0.4	CZL	81.8182	0.42
HHH	0.41	82.3529	HHH	0.37	87.5		CZL	100	0.35	CZL	90.9091	0.42
HHH	0.34	94.1176	HHH	0.2	100		HHH	25	1.05	CZL	100	0.21
HHH	0.14	100	ZGC	0.85	28.5714		HHH	50	0.83	HHH	22.2222	0.91
ZGC	0.81	28.5714	ZGC	0.78	38.0952		HHH	62.5	0.71	HHH	44.4444	0.81
ZGC	0.76	38.0952	ZGC	0.61	47.619		HHH	75	0.63	HHH	55.5556	0.73
ZGC	0.63	47.619	ZGC	0.65	57.1429		HHH	87.5	0.5	HHH	66.6667	0.67
ZGC	0.64	57.1429	ZGC	0.58	66.6667		HHH	100	0.34	HHH	77.7778	0.57
ZGC	0.51	66.6667	ZGC	0.53	76.1905		YZH	17.3913	1.02	HHH	88.8889	0.45
ZGC	0.48	76.1905	ZGC	0.38	95.2381		YZH	34.7826	0.89	HHH	100	0.32
ZGC	0.39	95.2381	ZGC	0.34	100		YZH	52.1739	0.76	YZH	17.3913	0.99
ZGC	0.29	100	WYE	0.63	40		YZH	69.5652	0.38	YZH	34.7826	0.82
WYE	0.66	40	WYE	0.46	53.3333		YZH	86.9565	0.33	YZH	52.1739	0.69
WYE	0.55	53.3333	WYE	0.35	66.6667		YZH	95.6522	0.23	YZH	69.5652	0.5
WYE	0.42	66.6667	WYE	0.42	80		YZH	100	0.29	YZH	86.9565	0.39
WYE	0.47	80	WYE	0.21	93.3333		XJY	21.0526	0.95	YZH	95.6522	0.33
WYE	0.27	93.3333	WYE	0.27	100		XJY	42.1053	0.83	YZH	100	0.29
WYE	0.38	100	MC	0.76	40		XJY	52.6316	0.69	XJY	21.0526	0.85
MC	0.69	38.0952	MC	0.66	60		XJY	63.1579	0.7	XJY	42.1053	0.79
MC	0.61	57.1429	MC	0.5	80		XJY	73.6842	0.59	XJY	52.6316	0.7
MC	0.55	76.1905	MC	0.47	90		XJY	84.2105	0.42	XJY	63.1579	0.76
MC	0.41	85.7143	MC	0.38	100		XJY	94.7368	0.3	XJY	73.6842	0.65
MC	0.32	95.2381	LCX	0.92	38.0952		XJY	100	0.25	XJY	94.7368	0.41
MC	0.21	100	LCX	0.79	57.1429		CGX	20	0.94	XJY	100	0.34
LCX	0.92	36.3636	LCX	0.6	76.1905		CGX	40	0.79	CGX	18.1818	0.97
LCX	0.79	54.5455	LCX	0.42	95.2381		CGX	50	0.76	CGX	36.3636	0.82
LCX	0.66	72.7273	LCX	0.4	100		CGX	60	0.66	CGX	45.4545	0.74
LCX	0.46	90.9091	XYJ	0.75	40		CGX	70	0.63	CGX	54.5455	0.68
LCX	0.38	100	XYJ	0.63	60		CGX	80	0.56	CGX	63.6364	0.64
XYJ	0.72	38.0952	XYJ	0.45	80		CGX	90	0.52	CGX	72.7273	0.57
XYJ	0.59	57.1429	XYJ	0.43	90		CGX	100	0.48	CGX	81.8182	0.51
XYJ	0.57	76.1905	XYJ	0.24	100		CJ	0	1.01	CGX	90.9091	0.44
XYJ	0.41	85.7143	LB	0.81	28.5714		CJ	26.6667	0.84	CGX	100	0.27
XYJ	0.34	95.2381	LB	0.77	38.0952		CJ	40	0.75	CJ	0	0.92
XYJ	0.33	100	LB	0.66	57.1429		CJ	53.3333	0.69	CJ	26.6667	0.88
LB	0.83	28.5714	LB	0.52	76.1905		CJ	66.6667	0.57	CJ	40	0.83
LB	0.8	38.0952	LB	0.42	85.7143		CJ	80	0.4	CJ	53.3333	0.72
LB	0.64	57.1429	LB	0.35	95.2381		CJ	93.3333	0.24	CJ	66.6667	0.59
LB	0.5	76.1905	LB	0.13	100		CJ	100	0.21	CJ	80	0.33
LB	0.38	85.7143	LLL	0.81	36.3636		GZ	22.2222	0.73	CJ	93.3333	0.28
LB	0.28	95.2381	LLL	0.63	54.5455		GZ	44.4444	0.67	CJ	100	0.27
LB	0.16	100	LLL	0.49	72.7273		GZ	55.5556	0.68	GZ	20	0.84
LLL	0.81	38.0952	LLL	0.44	81.8182		GZ	66.6667	0.51	GZ	40	0.61
LLL	0.61	57.1429	LLL	0.3	90.9091		GZ	77.7778	0.45	GZ	50	0.58
LLL	0.41	76.1905	LLL	0.22	100		GZ	88.8889	0.42	GZ	60	0.52
LLL	0.3	85.7143	WXX	0.55	61.5385		GZ	100	0.23	GZ	70	0.48
LLL	0.25	95.2381	WXX	0.3	92.3077		LB	21.0526	0.88	GZ	80	0.38
LLL	0.26	100	WXX	0.27	100		LB	42.1053	0.75	GZ	90	0.25
WXX	0.5	61.5385	XCM	0.71	42.8571		LB	63.1579	0.61	GZ	100	0.19
WXX	0.33	92.3077	XCM	0.61	57.1429		LB	73.6842	0.52	LB	21.0526	0.9
WXX	0.25	100	XCM	0.36	85.7143		LB	84.2105	0.45	LB	42.1053	0.74
XCM	0.72	42.8571	XCM	0.17	100		LB	94.7368	0.33	LB	63.1579	0.58
XCM	0.6	57.1429	YSJ	0.72	34.7826		LB	100	0.23	LB	73.6842	0.49
XCM	0.34	85.7143	YSJ	0.67	52.1739		ZPC	21.0526	0.99	LB	84.2105	0.46
XCM	0.21	100	YSJ	0.54	69.5652		ZPC	42.1053	0.78	LB	94.7368	0.22
YSJ	0.8	33.3333	YSJ	0.44	78.2609		ZPC	63.1579	0.67	LB	100	0.16
YSJ	0.59	50	YSJ	0.4	86.9565		ZPC	73.6842	0.5	ZPC	20	0.85
YSJ	0.5	66.6667	YSJ	0.3	95.6522		ZPC	84.2105	0.51	ZPC	40	0.76
YSJ	0.42	75	YSJ	0.33	100		ZPC	94.7368	0.36	ZPC	60	0.63
YSJ	0.32	83.3333	WL	0.49	53.3333		ZPC	100	0.23	ZPC	70	0.63
YSJ	0.22	91.6667	WL	0.5	80		WJZ	18.1818	0.99	ZPC	80	0.422
YSJ	0.24	100	WL	0.36	93.3333		WJZ	36.3636	0.96	ZPC	90	0.39
WL	0.62	57.1429	WL	0.24	100		WJZ	54.5455	0.76	ZPC	95	0.28
WL	0.49	85.7143	RJ	0.73	38.0952		WJZ	63.6364	0.77	ZPC	100	0.28
WL	0.16	100	RJ	0.65	57.1429		WJZ	72.7273	0.65	WJZ	18.1818	0.89
RJ	0.76	40	RJ	0.56	66.6667		WJZ	81.8182	0.57	WJZ	36.3636	1.01
RJ	0.65	60	RJ	0.45	76.1905		WJZ	90.9091	0.48	WJZ	54.5455	0.89
RJ	0.56	70	RJ	0.36	85.7143		WJZ	100	0.39	WJZ	63.6364	0.71
RJ	0.42	80	RJ	0.33	95.2381		CDW	22.2222	0.92	WJZ	72.7273	0.67
RJ	0.32	90	RJ	0.18	100		CDW	44.4444	0.74	WJZ	81.8182	0.56
RJ	0.28	100	YMM	0.78	44.4444		CDW	66.6667	0.54	WJZ	90.9091	0.47
YMM	0.8	44.4444	YMM	0.64	66.6667		CDW	88.8889	0.44	WJZ	100	0.42
YMM	0.6	66.6667	YMM	0.52	77.7778		CDW	100	0.26	CDW	22.2222	0.9
YMM	0.43	77.7778	YMM	0.32	88.8889		TJX	28.5714	0.82	CDW	44.4444	0.78
YMM	0.31	88.8889	YMM	0.26	100		TJX	57.1429	0.66	CDW	66.6667	0.61
YMM	0.17	100	ZYM	0.71	42.1053		TJX	85.7143	0.49	CDW	88.8889	0.47
ZYM	0.6	42.1053	ZYM	0.56	63.1579		TJX	100	0.28	CDW	100	0.28
ZYM	0.56	63.1579	ZYM	0.36	84.2105		YMM	22.2222	0.86	TJX	28.5714	0.81
ZYM	0.27	84.2105	ZYM	0.22	94.7368		YMM	44.4444	0.78	TJX	57.1429	0.63
ZYM	0.24	94.7368	ZYM	0.23	100		YMM	66.6667	0.58	TJX	85.7143	0.38
ZYM	0.17	100	HZW	0.74	53.3333		YMM	88.8889	0.4	TJX	100	0.25
HZW	0.73	50	HZW	0.58	80		YMM	100	0.36	YMM	22.2222	0.93
HZW	0.53	75	HZW	0.27	100		WXX	0	0.91	YMM	44.4444	0.77
HZW	0.3	100	ALW	0.89	42.1053		WXX	26.6667	0.72	YMM	66.6667	0.6
ALW	0.88	44.4444	ALW	0.71	63.1579		WXX	40	0.66	YMM	88.8889	0.35
ALW	0.72	66.6667	ALW	0.47	84.2105		WXX	53.3333	0.56	YMM	100	0.34
ALW	0.52	88.8889	ALW	0.28	94.7368		WXX	66.6667	0.49	WXX	0	0.92
ALW	0.3	100	ALW	0.17	100		WXX	80	0.42	WXX	26.6667	0.7
LMH	0.8	44.4444	LMH	0.87	42.1053		WXX	93.3333	0.26	WXX	40	0.63
LMH	0.62	66.6667	LMH	0.64	63.1579		WXX	100	0.16	WXX	53.3333	0.53
LMH	0.52	88.8889	LMH	0.47	84.2105		CMX	0	0.92	WXX	66.6667	0.46
LMH	0.3	100	LMH	0.28	94.7368		CMX	26.6667	0.7	WXX	80	0.26
YTQ	0.84	50	LMH	0.17	100		CMX	40	0.66	WXX	93.3333	0.25
YTQ	0.62	75	YTQ	0.84	47.0588		CMX	53.3333	0.54	WXX	100	0.22
YTQ	0.4	100	YTQ	0.63	70.5882		CMX	66.6667	0.48	CMX	0	0.83
MJJ	0.85	44.4444	YTQ	0.42	94.1176		CMX	80	0.41	CMX	26.6667	0.73
MJJ	0.67	66.6667	YTQ	0.25	100		CMX	93.3333	0.3	CMX	40	0.63
MJJ	0.47	88.8889	MJJ	0.79	47.0588		CMX	100	0.27	CMX	53.3333	0.61
MJJ	0.21	100	MJJ	0.63	70.5882		HXT	0	0.89	CMX	66.6667	0.41
JQY	0.89	40	MJJ	0.37	94.1176		HXT	36.3636	0.72	CMX	80	0.46
JQY	0.69	60	MJJ	0.28	100		HXT	54.5455	0.57	CMX	93.3333	0.2
JQY	0.46	80	JQY	0.81	33.3333		HXT	72.7273	0.48	CMX	100	0.22
JQY	0.34	90	JQY	0.69	50		HXT	90.9091	0.35	HXT	0	0.87
JQY	0.17	100	JQY	0.48	66.6667		HXT	100	0.27	HXT	33.3333	0.71
ZLL	0.8	36.3636	JQY	0.45	75		LKR	17.3913	0.79	HXT	50	0.59
ZLL	0.69	54.5455	JQY	0.43	83.3333		LKR	34.7826	0.78	HXT	66.6667	0.52
ZLL	0.54	72.7273	JQY	0.29	91.6667		LKR	52.1739	0.73	HXT	83.3333	0.43
ZLL	0.54	81.8182	JQY	0.31	95.8333		LKR	69.5652	0.61	HXT	91.6667	0.2
ZLL	0.42	90.9091	JQY	0.29	100		LKR	78.2609	0.47	HXT	100	0.2
ZLL	0.44	100	ZLL	0.66	40		LKR	86.9565	0.37	LKR	17.3913	0.82
CJ	0.86	35.2941	ZLL	0.6	60		LKR	95.6522	0.33	LKR	34.7826	0.76
CJ	0.77	47.0588	ZLL	0.47	80		LKR	100	0.16	LKR	52.1739	0.65
CJ	0.5	70.5882	ZLL	0.47	90		LZR	33.3333	0.9	LKR	69.5652	0.52
CJ	0.3	82.3529	ZLL	0.37	100		LZR	66.6667	0.6	LKR	78.2609	0.42
CJ	0.21	94.1176	CJ	0.88	35.2941		LZR	100	0.43	LKR	86.9565	0.35
CJ	0.19	100	CJ	0.78	47.0588		ZGF	18.1818	0.78	LKR	95.6522	0.19
CMX	0.82	37.5	CJ	0.53	70.5882		ZGF	36.3636	0.67	LKR	100	0.24
CMX	0.61	50	CJ	0.41	82.3529		ZGF	54.5455	0.46	LZR	28.5714	0.78
CMX	0.42	75	CJ	0.25	94.1176		ZGF	63.6364	0.39	LZR	57.1429	0.65
CMX	0.3	87.5	CJ	0.21	100		ZGF	72.7273	0.29	LZR	85.7143	0.38
CMX	0.17	100	CMX	0.74	37.5		ZGF	81.8182	0.29	LZR	100	0.31
GZQ	0.74	47.0588	CMX	0.69	50		ZGF	90.9091	0.27	ZGF	18.1818	0.87
GZQ	0.6	70.5882	CMX	0.5	75		ZGF	100	0.26	ZGF	36.3636	0.73
GZQ	0.47	94.1176	CMX	0.33	87.5		YQK	25	0.99	ZGF	54.5455	0.53
GZQ	0.36	100	CMX	0.26	100		YQK	50	0.81	ZGF	63.6364	0.48
CZL	0.71	30.7692	GZQ	0.78	44.4444		YQK	75	0.6	ZGF	72.7273	0.44
CZL	0.63	46.1538	GZQ	0.65	66.6667		YQK	87.5	0.5	ZGF	81.8182	0.34
CZL	0.64	61.5385	GZQ	0.43	88.8889		YQK	100	0.29	ZGF	90.9091	0.28
CZL	0.6	69.2308	GZQ	0.3	100		XZH	26.6667	0.76	ZGF	100	0.23
CZL	0.53	76.9231	CZL	0.77	30.7692		XZH	53.3333	0.61	YQK	25	0.73
CZL	0.47	84.6154	CZL	0.63	46.1538		XZH	80	0.38	YQK	50	0.72
CZL	0.35	92.3077	CZL	0.6	61.5385		XZH	93.3333	0.22	YQK	75	0.56
CZL	0.34	100	CZL	0.53	69.2308		XZH	100	0.16	YQK	87.5	0.41
ZPC	0.9	40	CZL	0.53	76.9231		DHR	22.2222	1	YQK	100	0.32
ZPC	0.74	60	CZL	0.45	84.6154		DHR	44.4444	0.71	XZH	26.6667	0.68
ZPC	0.57	80	CZL	0.35	92.3077		DHR	66.6667	0.54	XZH	53.3333	0.59
ZPC	0.49	90	CZL	0.18	100		DHR	77.7778	0.45	XZH	80	0.3
ZPC	0.35	100	ZPC	0.86	36.3636		DHR	88.8889	0.31	XZH	93.3333	0.27
CDW	0.77	44.4444	ZPC	0.73	54.5455		DHR	100	0.23	XZH	100	0.19
CDW	0.64	66.6667	ZPC	0.54	72.7273		CJF	21.0526	0.82	DHR	28.5714	0.74
CDW	0.49	88.8889	ZPC	0.51	81.8182		CJF	42.1053	0.7	DHR	57.1429	0.63
CDW	0.18	100	ZPC	0.42	90.9091		CJF	63.1579	0.54	DHR	85.7143	0.46
WJZ	0.87	30.7692	ZPC	0.24	100		CJF	73.6842	0.43	DHR	100	0.3
WJZ	0.87	46.1538	CDW	0.84	42.1053		CJF	84.2105	0.29	CJF	21.0526	0.72
WJZ	0.87	61.5385	CDW	0.63	63.1579		CJF	94.7368	0.23	CJF	42.1053	0.65
WJZ	0.87	69.2308	CDW	0.46	84.2105		CJF	100	0.18	CJF	63.1579	0.54
WJZ	0.87	76.9231	CDW	0.33	94.7368		WXL	21.0526	0.95	CJF	73.6842	0.42
WJZ	0.87	84.6154	CDW	0.15	100		WXL	42.1053	0.78	CJF	84.2105	0.26
WJZ	0.87	92.3077	WJZ	0.96	30.7692		WXL	63.1579	0.6	CJF	94.7368	0.24
WJZ	0.87	100	WJZ	0.89	46.1538		WXL	73.6842	0.53	CJF	100	0.18
XYH	0.96	42.1053	WJZ	0.73	61.5385		WXL	84.2105	0.44	WXL	20	0.82
XYH	0.65	63.1579	WJZ	0.63	69.2308		WXL	94.7368	0.34	WXL	40	0.76
XYH	0.49	84.2105	WJZ	0.58	76.9231		WXL	100	0.31	WXL	60	0.6
XYH	0.29	94.7368	WJZ	0.45	84.6154		HYZ	25	0.81	WXL	70	0.53
XYH	0.35	100	WJZ	0.37	92.3077		HYZ	50	0.65	WXL	80	0.43
LZ	0.74	42.1053	WJZ	0.27	100		HYZ	75	0.49	WXL	90	0.36
LZ	0.61	63.1579	XYH	0.92	40		HYZ	87.5	0.43	WXL	95	0.31
LZ	0.39	84.2105	XYH	0.68	60		HYZ	100	0.32	WXL	100	0.19
LZ	0.28	94.7368	XYH	0.44	80		MC	22.2222	0.78	HYZ	22.2222	0.81
LZ	0.26	100	XYH	0.29	100		MC	44.4444	0.64	HYZ	44.4444	0.65
CGX	0.98	33.3333	LZ	0.77	40		MC	66.6667	0.53	HYZ	66.6667	0.46
CGX	0.8	50	LZ	0.62	60		MC	88.8889	0.23	HYZ	77.7778	0.44
CGX	0.61	66.6667	LZ	0.4	80		MC	100	0.34	HYZ	88.8889	0.35
CGX	0.55	83.3333	LZ	0.24	100		HZW	22.2222	0.89	HYZ	100	0.21
CGX	0.47	91.6667	CGX	0.95	32		HZW	44.4444	0.75	MC	23.5294	0.8
CGX	0.3	100	CGX	0.77	48		HZW	66.6667	0.54	MC	47.0588	0.68
YZH	0.79	33.3333	CGX	0.63	64		HZW	88.8889	0.24	MC	70.5882	0.52
YZH	0.65	50	CGX	0.5	80		HZW	100	0.19	MC	94.1176	0.34
YZH	0.52	66.6667	CGX	0.38	88		WZH	19.0476	0.85	MC	100	0.24
YZH	0.38	83.3333	CGX	0.35	96		WZH	38.0952	0.75	HZW	25	0.87
YZH	0.29	100	CGX	0.25	100		WZH	57.1429	0.59	HZW	50	0.73
WZH	0.76	36.3636	YZH	0.75	33.3333		WZH	76.1905	0.45	HZW	75	0.56
WZH	0.7	54.5455	YZH	0.66	50		WZH	85.7143	0.4	HZW	100	0.42
WZH	0.44	72.7273	YZH	0.51	66.6667		WZH	95.2381	0.27	WZH	20	0.89
WZH	0.36	81.8182	YZH	0.38	83.3333		WZH	100	0.21	WZH	40	0.73
WZH	0.28	90.9091	YZH	0.27	100		ZXX	28.5714	0.7	WZH	60	0.54
WZH	0.17	100	WZH	0.76	36.3636		ZXX	57.1429	0.53	WZH	80	0.49
XJY	0.75	42.1053	WZH	0.63	54.5455		ZXX	85.7143	0.26	WZH	90	0.39
XJY	0.67	63.1579	WZH	0.39	72.7273		ZXX	100	0.21	WZH	100	0.36
XJY	0.44	84.2105	WZH	0.2	81.8182		WX	26.6667	0.58	ZXX	28.5714	0.77
XJY	0.3	94.7368	WZH	0.23	90.9091		WX	53.3333	0.53	ZXX	57.1429	0.58
XJY	0.22	100	WZH	0.19	100		WX	80	0.4	ZXX	85.7143	0.35
MTY	0.72	36.3636	XJY	0.69	42.1053		WX	93.3333	0.36	ZXX	100	0.2
MTY	0.69	54.5455	XJY	0.65	63.1579		WX	100	0.34	WX	28.5714	0.61
MTY	0.62	72.7273	XJY	0.45	84.2105		SGW	25	0.66	WX	57.1429	0.5
MTY	0.44	90.9091	XJY	0.28	94.7368		SGW	50	0.58	WX	85.7143	0.33
MTY	0.24	100	XJY	0.23	100		SGW	75	0.48	WX	100	0.26
LSS	0.88	33.3333	MTY	0.77	36.3636		SGW	87.5	0.32	SGW	28.5714	0.72
LSS	0.76	50	MTY	0.72	54.5455		SGW	100	0.22	SGW	57.1429	0.5
LSS	0.61	66.6667	MTY	0.6	72.7273		LLL	23.5294	0.9	SGW	85.7143	0.4
LSS	0.52	83.3333	MTY	0.46	90.9091		LLL	47.0588	0.72	SGW	100	0.35
LSS	0.24	100	MTY	0.26	100		LLL	70.5882	0.56	LLL	23.5294	0.9
LCK	0.83	44.4444	LSS	0.89	33.3333		LLL	82.3529	0.4	LLL	47.0588	0.69
LCK	0.49	66.6667	LSS	0.83	50		LLL	94.1176	0.34	LLL	70.5882	0.52
LCK	0.44	77.7778	LSS	0.76	66.6667		LLL	100	0.27	LLL	82.3529	0.37
LCK	0.34	83.3333	LSS	0.45	83.3333		YTQ	25	0.79	LLL	94.1176	0.35
LCK	0.43	88.8889	LSS	0.2	100		YTQ	50	0.67	LLL	100	0.24
LCK	0.33	100	LCK	0.91	44.4444		YTQ	75	0.51	YTQ	25	0.85
HC	0.78	42.1053	LCK	0.64	66.6667		YTQ	87.5	0.37	YTQ	50	0.69
HC	0.54	63.1579	LCK	0.5	77.7778		YTQ	100	0.26	YTQ	75	0.52
HC	0.2	84.2105	LCK	0.5	83.3333		GZQ	25	0.83	YTQ	87.5	0.37
HC	0.24	94.7368	LCK	0.36	88.8889		GZQ	50	0.68	YTQ	100	0.28
HC	0.19	100	LCK	0.36	100		GZQ	75	0.55	GZQ	23.5294	0.88
YJH	0.94	36.3636	HC	0.8	42.1053		GZQ	87.5	0.39	GZQ	47.0588	0.8
YJH	0.81	54.5455	HC	0.59	63.1579		GZQ	100	0.33	GZQ	70.5882	0.59
YJH	0.59	72.7273	HC	0.43	84.2105		LGF	18.1818	0.95	GZQ	82.3529	0.46
YJH	0.55	81.8182	HC	0.24	94.7368		LGF	36.3636	0.73	GZQ	94.1176	0.37
YJH	0.42	90.9091	HC	0.27	100		LGF	54.5455	0.69	GZQ	100	0.24
YJH	0.28	100	YJH	0.99	30.7692		LGF	72.7273	0.56	LGF	18.1818	0.91
PY	0.86	42.1053	YJH	0.85	46.1538		LGF	81.8182	0.44	LGF	36.3636	0.72
PY	0.59	63.1579	YJH	0.47	61.5385		LGF	86.3636	0.41	LGF	54.5455	0.78
PY	0.5	84.2105	YJH	0.56	69.2308		LGF	90.9091	0.35	LGF	72.7273	0.61
PY	0.52	94.7368	YJH	0.42	76.9231		LGF	95.4545	0.45	LGF	81.8182	0.46
PY	0.36	100	YJH	0.32	92.3077		LGF	100	0.26	LGF	86.3636	0.3
ZZK	1.19	36.3636	YJH	0.2	100		ZGC	19.0476	0.87	LGF	90.9091	0.44
ZZK	1.07	54.5455	PY	0.8	42.1053		ZGC	38.0952	0.76	LGF	95.4545	0.37
ZZK	0.95	72.7273	PY	0.68	63.1579		ZGC	57.1429	0.65	LGF	100	0.36
ZZK	0.7	90.9091	PY	0.5	84.2105		ZGC	76.1905	0.51	ZGC	19.0476	0.88
ZZK	0.61	100	PY	0.38	94.7368		ZGC	85.7143	0.46	ZGC	38.0952	0.79
YLY	0.62	40	PY	0.42	100		ZGC	90.4762	0.37	ZGC	57.1429	0.65
YLY	0.56	60	ZZK	1.17	26.6667		ZGC	95.2381	0.4	ZGC	76.1905	0.58
YLY	0.44	80	ZZK	1.13	40		ZGC	100	0.25	ZGC	85.7143	0.47
YLY	0.29	90	ZZK	0.97	53.3333		XYJ	17.3913	1	ZGC	90.4762	0.46
YLY	0.36	100	ZZK	0.75	66.6667		XYJ	34.7826	0.75	ZGC	95.2381	0.34
			ZZK	0.62	73.3333		XYJ	52.1739	0.64	ZGC	100	0.29
			ZZK	0.37	93.3333		XYJ	69.5652	0.49	XYJ	22.2222	1.08
			ZZK	0.29	100		XYJ	78.2609	0.35	XYJ	44.4444	0.8
			YLY	0.82	40		XYJ	82.6087	0.37	XYJ	66.6667	0.65
			YLY	0.5	60		XYJ	86.9565	0.37	XYJ	88.8889	0.3
			YLY	0.27	80		XYJ	91.3043	0.32	XYJ	100	0.32
			YLY	0.27	90		XYJ	95.6522	0.35	JQY	19.0476	1.03
			YLY	0.21	100		XYJ	100	0.24	JQY	38.0952	0.91
							JQY	19.0476	0.8	JQY	57.1429	0.71
							JQY	38.0952	0.71	JQY	76.1905	0.55
							JQY	57.1429	0.71	JQY	85.7143	0.52
							JQY	76.1905	0.56	JQY	90.4762	0.51
							JQY	85.7143	0.39	JQY	95.2381	0.52
							JQY	90.4762	0.4	JQY	100	0.4
							JQY	95.2381	0.38	RJ	22.2222	0.79
							JQY	100	0.31	RJ	44.4444	0.67
							RJ	22.2222	0.74	RJ	66.6667	0.46
							RJ	44.4444	0.63	RJ	88.8889	0.27
							RJ	66.6667	0.51	RJ	100	0.26
							RJ	88.8889	0.31	ZLL	18.1818	0.75
							RJ	100	0.35	ZLL	36.3636	0.65
							ZLL	18.1818	0.78	ZLL	54.5455	0.44
							ZLL	36.3636	0.67	ZLL	72.7273	0.45
							ZLL	54.5455	0.57	ZLL	81.8182	0.47
							ZLL	72.7273	0.49	ZLL	90.9091	0.37
							ZLL	81.8182	0.44	ZLL	100	0.31
							ZLL	90.9091	0.25	ZYM	22.2222	0.89
							ZLL	100	0.27	ZYM	44.4444	0.69
							ZYM	22.2222	0.69	ZYM	66.6667	0.54
							ZYM	44.4444	0.69	ZYM	88.8889	0.39
							ZYM	66.6667	0.34	ZYM	100	0.25
							ZYM	88.8889	0.25	YSJ	18.1818	0.9
							ZYM	100	0.21	YSJ	36.3636	0.7
							YSJ	18.1818	0.8	YSJ	54.5455	0.66
							YSJ	36.3636	0.7	YSJ	72.7273	0.56
							YSJ	54.5455	0.58	YSJ	81.8182	0.47
							YSJ	72.7273	0.49	YSJ	90.9091	0.31
							YSJ	81.8182	0.35	YSJ	100	0.21
							YSJ	90.9091	0.33	WKY	23.5294	0.82
							YSJ	100	0.26	WKY	47.0588	0.73
							WKY	22.2222	0.87	WKY	70.5882	0.6
							WKY	44.4444	0.81	WKY	100	0.41
							WKY	66.6667	0.64	HMY	26.6667	0.6
							WKY	88.8889	0.51	HMY	53.3333	0.48
							WKY	100	0.41	HMY	80	0.35
							HMY	26.6667	0.6	HMY	86.6667	0.17
							HMY	53.3333	0.54	HMY	93.3333	0.27
							HMY	80	0.28	HMY	100	0.24
							HMY	86.6667	0.31	DSQ	28.5714	0.66
							HMY	93.3333	0.16	DSQ	57.1429	0.47
							HMY	100	0.19	DSQ	85.7143	0.27
							DSQ	28.5714	0.59	DSQ	92.8571	0.21
							DSQ	57.1429	0.42	DSQ	100	0.15
							DSQ	85.7143	0.23	WYE	25	0.75
							DSQ	92.8571	0.21	WYE	50	0.53
							DSQ	100	0.22	WYE	75	0.42
							WYE	25	0.71	WYE	87.5	0.26
							WYE	50	0.51	WYE	93.75	0.24
							WYE	75	0.39	WYE	100	0.28
							WYE	87.5	0.3	ALW	33.3333	0.92
							WYE	93.75	0.34	ALW	50	0.72
							WYE	100	0.29	ALW	66.6667	0.66
							ALW	33.3333	0.89	ALW	75	0.51
							ALW	50	0.84	ALW	83.3333	0.35
							ALW	66.6667	0.63	ALW	91.6667	0.35
							ALW	75	0.53	ALW	100	0.18
							ALW	83.3333	0.36	HW	33.3333	0.92
							ALW	91.6667	0.37	HW	50	0.72
							ALW	100	0.17	HW	66.6667	0.66
							HW	33.3333	0.89	HW	75	0.51
							HW	50	0.84	HW	83.3333	0.35
							HW	66.6667	0.63	HW	91.6667	0.35
							HW	75	0.53	HW	100	0.18
							HW	83.3333	0.36	MTY	33.3333	0.79
							HW	91.6667	0.37	MTY	50	0.66
							HW	100	0.17	MTY	66.6667	0.48
							MTY	33.3333	0.73	MTY	75	0.45
							MTY	50	0.58	MTY	83.3333	0.26
							MTY	66.6667	0.52	MTY	91.6667	0.27
							MTY	75	0.47	MTY	100	0.31
							MTY	83.3333	0.33	MJJ	44.4444	0.74
							MTY	91.6667	0.28	MJJ	66.6667	0.51
							MTY	100	0.31	MJJ	88.8889	0.37
							MJJ	47.0588	0.77	MJJ	94.4444	0.38
							MJJ	70.5882	0.58	MJJ	100	0.18
							MJJ	94.1176	0.27	XCM	28.5714	0.81
							MJJ	100	0.22	XCM	57.1429	0.54
							XCM	30.7692	0.74	XCM	85.7143	0.36
							XCM	61.5385	0.48	XCM	100	0.19
							XCM	92.3077	0.28
							XCM	100	0.24
